# Supplementary material for: Effect of human recreation on bird anti-predatory response
Source: PeerJ. 2018 Jun 21;6:e5093. doi: 10.7717/peerj.5093 (PMC6015756; doi:10.7717/peerj.5093)
Supplement: Supplemental Information 2 [file peerj-06-5093-s002.csv]

Forest	Year	Date	Juliandate	Time	Species	Starting_distance	FID	Height_above_ ground	Observer	Family
Allschwil	2016	11.03.2016	70	08:37:00	EuropeanRobin	5	1	0	SG	Muscicapidae
Allschwil	2016	11.03.2016	70	08:48:00	EuropeanRobin	18	10	6	SG	Muscicapidae
Allschwil	2016	11.03.2016	70	09:00:00	EuropeanRobin	24	0	12	SG	Muscicapidae
Allschwil	2016	11.03.2016	70	09:02:00	EuropeanRobin	8	0	9	SG	Muscicapidae
Allschwil	2016	11.03.2016	70	09:22:00	GreatTit	37	0	14	SG	Paridae
Allschwil	2016	11.03.2016	70	10:25:00	EuropeanRobin	20	0	20	SG	Muscicapidae
Allschwil	2016	11.03.2016	70	10:30:00	CommonChaffinch	36	12	0	SG	Fringillidae
Allschwil	2016	11.03.2016	70	10:31:00	GreatTit	21	14	0	SG	Paridae
Allschwil	2016	11.03.2016	70	11:53:00	GreatTit	55	21	3	SG	Paridae
Allschwil	2016	11.03.2016	70	12:21:00	GreatTit	18	0	7	SG	Paridae
Allschwil	2016	11.03.2016	70	12:51:00	GreatTit	12	8	2	SG	Paridae
Allschwil	2016	11.03.2016	70	13:14:00	GreatTit	12	10	0	SG	Paridae
Allschwil	2016	11.03.2016	70	13:28:00	Blackbird	42	15	3	SG	Turdidae
Allschwil	2016	11.03.2016	70	13:34:00	Short-toedTreecreeper	14	0	2	SG	Certhiidae
Allschwil	2016	11.03.2016	70	13:58:00	GreatTit	10	5	7	SG	Paridae
Allschwil	2016	11.03.2016	70	14:05:00	WinterWren	21	12	6	SG	Troglodytidae
Allschwil	2016	11.03.2016	70	14:25:00	SongThrush	22	0	13	SG	Turdidae
Allschwil	2016	11.03.2016	70	14:47:00	GreatTit	21	16	4	SG	Paridae
Allschwil	2016	11.03.2016	70	15:20:00	WinterWren	6	2	0	SG	Troglodytidae
Allschwil	2016	14.03.2016	73	09:22:00	GreatTit	16	4	3	SG	Paridae
Allschwil	2016	14.03.2016	73	09:34:00	EuropeanRobin	10	3	2	SG	Muscicapidae
Allschwil	2016	14.03.2016	73	09:55:00	EuropeanRobin	5	2	2	SG	Muscicapidae
Allschwil	2016	14.03.2016	73	10:01:00	GreatTit	16	0	8	SG	Paridae
Allschwil	2016	14.03.2016	73	10:10:00	EuropeanRobin	19	9	5	SG	Muscicapidae
Allschwil	2016	14.03.2016	73	10:16:00	WinterWren	16	5	0	SG	Troglodytidae
Allschwil	2016	14.03.2016	73	11:14:00	EurasianNuthatch	20	12	8	SG	Sittidae
Allschwil	2016	14.03.2016	73	11:51:00	EurasianNuthatch	9	4	0	SG	Sittidae
Allschwil	2016	14.03.2016	73	12:14:00	EuropeanRobin	13	7	2	SG	Muscicapidae
Allschwil	2016	14.03.2016	73	12:36:00	GreatTit	11	5	4	SG	Paridae
Allschwil	2016	14.03.2016	73	13:24:00	CommonChaffinch	17	14	6	SG	Fringillidae
Allschwil	2016	14.03.2016	73	13:30:00	Short-toedTreecreeper	15	3	0.5	SG	Certhiidae
Allschwil	2016	14.03.2016	73	13:39:00	EurasianNuthatch	6	0	10	SG	Sittidae
Allschwil	2016	14.03.2016	73	13:55:00	CommonChaffinch	16	9	4	SG	Fringillidae
Allschwil	2016	14.03.2016	73	14:08:00	Blackbird	23	20	5	SG	Turdidae
Allschwil	2016	14.03.2016	73	14:24:00	GreatTit	24	22	6	SG	Paridae
Allschwil	2016	14.03.2016	73	14:31:00	CommonChaffinch	15	13	1	SG	Fringillidae
Allschwil	2016	14.03.2016	73	14:43:00	GreatTit	9	5	5	SG	Paridae
Allschwil	2016	14.03.2016	73	14:47:00	GreatTit	8	4	1	SG	Paridae
Allschwil	2016	14.03.2016	73	14:54:00	WinterWren	13	5	0	SG	Troglodytidae
Allschwil	2016	14.03.2016	73	16:07:00	EuropeanRobin	11	0	7	SG	Muscicapidae
Allschwil	2016	22.03.2016	81	07:41:00	CommonChaffinch	12	8	0	SG	Fringillidae
Allschwil	2016	22.03.2016	81	07:46:00	EuropeanRobin	18	2	5	SG	Muscicapidae
Allschwil	2016	22.03.2016	81	07:48:00	GreatTit	23	15	9	SG	Paridae
Allschwil	2016	22.03.2016	81	07:57:00	EuropeanRobin	15	3	6	SG	Muscicapidae
Allschwil	2016	22.03.2016	81	08:10:00	CommonChaffinch	14	5	5	SG	Fringillidae
Allschwil	2016	22.03.2016	81	08:13:00	GreatTit	12	11	5	SG	Paridae
Allschwil	2016	22.03.2016	81	08:20:00	CommonChaffinch	26	21	7	SG	Fringillidae
Allschwil	2016	22.03.2016	81	08:22:00	EurasianNuthatch	37	29	0	SG	Sittidae
Allschwil	2016	22.03.2016	81	08:33:00	CommonChaffinch	9	5	0	SG	Fringillidae
Allschwil	2016	22.03.2016	81	08:41:00	WinterWren	26	9	0	SG	Troglodytidae
Allschwil	2016	22.03.2016	81	08:59:00	GreatTit	16	5	4	SG	Paridae
Allschwil	2016	22.03.2016	81	09:07:00	EuropeanRobin	24	12	8	SG	Muscicapidae
Allschwil	2016	22.03.2016	81	09:12:00	GreatTit	11	5	0	SG	Paridae
Allschwil	2016	22.03.2016	81	09:41:00	MarshTit	24	0	12	SG	Paridae
Allschwil	2016	22.03.2016	81	10:06:00	CommonChaffinch	12	3	10	SG	Fringillidae
Allschwil	2016	22.03.2016	81	10:16:00	GreatTit	10	6	4	SG	Paridae
Allschwil	2016	22.03.2016	81	10:21:00	WinterWren	14	2	0	SG	Troglodytidae
Allschwil	2016	22.03.2016	81	10:27:00	Short-toedTreecreeper	17	7	6	SG	Certhiidae
Allschwil	2016	22.03.2016	81	10:31:00	GreatTit	33	22	0	SG	Paridae
Allschwil	2016	22.03.2016	81	10:46:00	EurasianNuthatch	13	7	8	SG	Sittidae
Allschwil	2016	22.03.2016	81	10:51:00	CommonChaffinch	42	27	0	SG	Fringillidae
Allschwil	2016	22.03.2016	81	10:55:00	EurasianNuthatch	17	14	4	SG	Sittidae
Allschwil	2016	22.03.2016	81	10:59:00	EurasianNuthatch	20	16	0	SG	Sittidae
Allschwil	2016	22.03.2016	81	11:01:00	CommonChaffinch	32	13	5	SG	Fringillidae
Allschwil	2016	22.03.2016	81	11:07:00	Blackbird	30	25	0.5	SG	Turdidae
Allschwil	2016	22.03.2016	81	11:16:00	Blackbird	36	14	12	SG	Turdidae
Allschwil	2016	22.03.2016	81	11:17:00	EuropeanRobin	10	8	7	SG	Muscicapidae
Allschwil	2016	22.03.2016	81	12:01:00	GreatTit	11	7	7	SG	Paridae
Allschwil	2016	22.03.2016	81	12:11:00	EurasianNuthatch	30	8	4	SG	Sittidae
Allschwil	2016	22.03.2016	81	12:16:00	WinterWren	9	0	0	SG	Troglodytidae
Allschwil	2016	22.03.2016	81	12:31:00	EuropeanRobin	15	6	6	SG	Muscicapidae
Allschwil	2016	22.03.2016	81	12:33:00	EurasianNuthatch	29	0	0	SG	Sittidae
Allschwil	2016	22.03.2016	81	12:36:00	GreatTit	16	1.5	1.5	SG	Paridae
Allschwil	2016	22.03.2016	81	12:56:00	EuropeanRobin	27	6	6	SG	Muscicapidae
Allschwil	2016	22.03.2016	81	13:02:00	CommonChaffinch	10	4	4	SG	Fringillidae
Allschwil	2016	22.03.2016	81	13:18:00	EurasianNuthatch	20	0	0	SG	Sittidae
Allschwil	2016	22.03.2016	81	13:31:00	EuropeanRobin	11	9	9	SG	Muscicapidae
Allschwil	2016	22.03.2016	81	13:55:00	EuropeanRobin	24	1	1	SG	Muscicapidae
Allschwil	2016	22.03.2016	81	14:02:00	EuropeanRobin	32	4	4	SG	Muscicapidae
Allschwil	2016	22.03.2016	81	14:27:00	EuropeanRobin	29	1	1	SG	Muscicapidae
Allschwil	2016	22.03.2016	81	14:44:00	GreatTit	12	1	1	SG	Paridae
Allschwil	2016	22.03.2016	81	14:47:00	EuropeanRobin	7	1.5	1.5	SG	Muscicapidae
Allschwil	2016	29.03.2016	88	07:49:00	EuropeanRobin	14	1	6	SG	Muscicapidae
Allschwil	2016	29.03.2016	88	07:52:00	WinterWren	11	3	3	SG	Troglodytidae
Allschwil	2016	29.03.2016	88	07:58:00	EuropeanRobin	11	6	7	SG	Muscicapidae
Allschwil	2016	29.03.2016	88	08:21:00	EuropeanRobin	15	13	6	SG	Muscicapidae
Allschwil	2016	29.03.2016	88	08:28:00	WinterWren	6	3	2	SG	Troglodytidae
Allschwil	2016	29.03.2016	88	08:32:00	WinterWren	8	3	3	SG	Troglodytidae
Allschwil	2016	29.03.2016	88	08:38:00	EurasianNuthatch	22	0	23	SG	Sittidae
Allschwil	2016	29.03.2016	88	08:57:00	GreatTit	21	17	5	SG	Paridae
Allschwil	2016	29.03.2016	88	09:00:00	CommonChaffinch	11	5	8	SG	Fringillidae
Allschwil	2016	29.03.2016	88	09:12:00	GreatTit	10	5	6	SG	Paridae
Allschwil	2016	29.03.2016	88	09:21:00	EurasianNuthatch	8	3	7	SG	Sittidae
Allschwil	2016	29.03.2016	88	09:26:00	WinterWren	15	13	1.5	SG	Troglodytidae
Allschwil	2016	29.03.2016	88	09:29:00	GreatTit	23	12	0	SG	Paridae
Allschwil	2016	29.03.2016	88	09:34:00	GreatTit	21	13	2	SG	Paridae
Allschwil	2016	29.03.2016	88	09:42:00	CommonChaffinch	19	7	6	SG	Fringillidae
Allschwil	2016	29.03.2016	88	09:52:00	GreatTit	17	7	0	SG	Paridae
Allschwil	2016	29.03.2016	88	09:55:00	GreatTit	14	4	1	SG	Paridae
Allschwil	2016	29.03.2016	88	10:01:00	EuropeanRobin	12	10	6	SG	Muscicapidae
Allschwil	2016	29.03.2016	88	10:05:00	CommonChaffinch	15	7	0.2	SG	Fringillidae
Allschwil	2016	29.03.2016	88	10:15:00	EuropeanRobin	9	1	7	SG	Muscicapidae
Allschwil	2016	29.03.2016	88	10:18:00	SongThrush	24	20	0	SG	Turdidae
Allschwil	2016	29.03.2016	88	10:48:00	EurasianNuthatch	5	0	11	SG	Sittidae
Allschwil	2016	29.03.2016	88	10:52:00	WinterWren	28	11	0	SG	Troglodytidae
Allschwil	2016	29.03.2016	88	10:56:00	MarshTit	26	17	2	SG	Paridae
Allschwil	2016	29.03.2016	88	11:02:00	CommonChaffinch	36	6	0	SG	Fringillidae
Allschwil	2016	29.03.2016	88	11:08:00	CommonChaffinch	15	12	8	SG	Fringillidae
Allschwil	2016	29.03.2016	88	11:19:00	MarshTit	22	1	11	SG	Paridae
Allschwil	2016	29.03.2016	88	11:22:00	EurasianNuthatch	10	6	0.5	SG	Sittidae
Allschwil	2016	29.03.2016	88	11:29:00	Blackbird	48	19	8	SG	Turdidae
Allschwil	2016	29.03.2016	88	11:48:00	Blackbird	23	19	5	SG	Turdidae
Allschwil	2016	29.03.2016	88	12:00:00	WinterWren	11	3	1	SG	Troglodytidae
Allschwil	2016	29.03.2016	88	12:05:00	WinterWren	14	10	3	SG	Troglodytidae
Allschwil	2016	29.03.2016	88	12:07:00	Blackbird	29	21	0	SG	Turdidae
Allschwil	2016	29.03.2016	88	12:08:00	CommonChaffinch	26	15	7	SG	Fringillidae
Allschwil	2016	29.03.2016	88	12:12:00	MarshTit	12	8	2	SG	Paridae
Allschwil	2016	29.03.2016	88	12:23:00	EuropeanRobin	16	0	11	SG	Muscicapidae
Allschwil	2016	29.03.2016	88	12:50:00	GreatTit	13	7	1	SG	Paridae
Allschwil	2016	29.03.2016	88	13:04:00	GreatTit	11	5	0	SG	Paridae
Allschwil	2016	29.03.2016	88	13:10:00	EurasianNuthatch	18	8	0	SG	Sittidae
Allschwil	2016	29.03.2016	88	13:54:00	CommonChaffinch	11	1	5	SG	Fringillidae
Allschwil	2016	29.03.2016	88	14:06:00	EurasianNuthatch	11	0	8	SG	Sittidae
Allschwil	2016	29.03.2016	88	14:20:00	CommonChaffinch	12	5	0	SG	Fringillidae
Allschwil	2016	01.04.2016	91	07:59:00	SongThrush	29	1	0	SG	Turdidae
Allschwil	2016	01.04.2016	91	08:12:00	Short-toedTreecreeper	9	2	6	SG	Certhiidae
Allschwil	2016	01.04.2016	91	08:21:00	GreatTit	7	4	2	SG	Paridae
Allschwil	2016	01.04.2016	91	08:27:00	GreatTit	43	23	0	SG	Paridae
Allschwil	2016	01.04.2016	91	08:30:00	MarshTit	12	5	4	SG	Paridae
Allschwil	2016	01.04.2016	91	08:38:00	Blackbird	46	17	0	SG	Turdidae
Allschwil	2016	01.04.2016	91	08:57:00	GreatTit	12	7	9	SG	Paridae
Allschwil	2016	01.04.2016	91	09:05:00	EurasianNuthatch	6	0	11	SG	Sittidae
Allschwil	2016	01.04.2016	91	09:09:00	Blackbird	26	17	10	SG	Turdidae
Allschwil	2016	01.04.2016	91	09:12:00	CommonChaffinch	16	1	9	SG	Fringillidae
Allschwil	2016	01.04.2016	91	09:15:00	GreatTit	21	20	0.5	SG	Paridae
Allschwil	2016	01.04.2016	91	09:29:00	MarshTit	34	24	2	SG	Paridae
Allschwil	2016	01.04.2016	91	09:32:00	CommonChaffinch	53	32	0	SG	Fringillidae
Allschwil	2016	01.04.2016	91	09:35:00	GreatTit	20	12	4	SG	Paridae
Allschwil	2016	01.04.2016	91	09:43:00	EurasianNuthatch	18	0	10	SG	Sittidae
Allschwil	2016	01.04.2016	91	09:48:00	Short-toedTreecreeper	28	0	10	SG	Certhiidae
Allschwil	2016	01.04.2016	91	09:51:00	WinterWren	21	16	11	SG	Troglodytidae
Allschwil	2016	01.04.2016	91	09:55:00	GreatTit	19	0	10	SG	Paridae
Allschwil	2016	01.04.2016	91	09:58:00	WinterWren	10	7	2	SG	Troglodytidae
Allschwil	2016	01.04.2016	91	10:01:00	SongThrush	15	1	11	SG	Turdidae
Allschwil	2016	01.04.2016	91	10:10:00	GreatTit	29	14	0.5	SG	Paridae
Allschwil	2016	01.04.2016	91	10:12:00	CommonChaffinch	37	10	0	SG	Fringillidae
Allschwil	2016	01.04.2016	91	10:16:00	GreatTit	12	9	2	SG	Paridae
Allschwil	2016	01.04.2016	91	10:17:00	EuropeanRobin	25	21	4	SG	Muscicapidae
Allschwil	2016	01.04.2016	91	10:22:00	CommonChaffinch	12	0	12	SG	Fringillidae
Allschwil	2016	01.04.2016	91	10:43:00	MarshTit	45	22	4	SG	Paridae
Allschwil	2016	01.04.2016	91	10:50:00	EuropeanRobin	25	8	7	SG	Muscicapidae
Allschwil	2016	01.04.2016	91	10:59:00	CommonChaffinch	23	16	8	SG	Fringillidae
Allschwil	2016	01.04.2016	91	11:10:00	CommonChaffinch	19	12	0	SG	Fringillidae
Allschwil	2016	01.04.2016	91	11:14:00	EurasianNuthatch	20	0	10	SG	Sittidae
Allschwil	2016	01.04.2016	91	11:50:00	CommonChaffinch	14	0	10	SG	Fringillidae
Allschwil	2016	01.04.2016	91	11:56:00	CommonChaffinch	35	21	0	SG	Fringillidae
Allschwil	2016	01.04.2016	91	12:08:00	EurasianNuthatch	41	0	10	SG	Sittidae
Allschwil	2016	01.04.2016	91	12:27:00	Short-toedTreecreeper	20	0	6	SG	Certhiidae
Allschwil	2016	01.04.2016	91	12:42:00	GreatTit	34	21	5	SG	Paridae
Allschwil	2016	01.04.2016	91	12:45:00	WinterWren	12	9	1	SG	Troglodytidae
Allschwil	2016	01.04.2016	91	12:52:00	MarshTit	10	4	4	SG	Paridae
Allschwil	2016	01.04.2016	91	13:03:00	EuropeanRobin	21	7	8	SG	Muscicapidae
Allschwil	2016	01.04.2016	91	13:40:00	EuropeanRobin	20	0	6	SG	Muscicapidae
Allschwil	2016	01.04.2016	91	13:53:00	EuropeanRobin	6	3	6	SG	Muscicapidae
Allschwil	2016	01.04.2016	91	14:05:00	GreatTit	5	4	0	SG	Paridae
Allschwil	2016	01.04.2016	91	14:08:00	EuropeanRobin	8	0	4	SG	Muscicapidae
Allschwil	2016	04.04.2016	94	07:55:00	WinterWren	7	0	5	SG	Troglodytidae
Allschwil	2016	04.04.2016	94	08:07:00	EuropeanRobin	9	0	5	SG	Muscicapidae
Allschwil	2016	04.04.2016	94	08:13:00	EuropeanRobin	17	10	5	SG	Muscicapidae
Allschwil	2016	04.04.2016	94	08:18:00	EurasianNuthatch	16	0	14	SG	Sittidae
Allschwil	2016	04.04.2016	94	08:22:00	MarshTit	6	4	2	SG	Paridae
Allschwil	2016	04.04.2016	94	08:39:00	CommonChaffinch	35	4	0	SG	Fringillidae
Allschwil	2016	04.04.2016	94	08:47:00	WinterWren	21	5	1	SG	Troglodytidae
Allschwil	2016	04.04.2016	94	09:00:00	EurasianNuthatch	5	1	4	SG	Sittidae
Allschwil	2016	04.04.2016	94	09:02:00	EuropeanRobin	36	25	1	SG	Muscicapidae
Allschwil	2016	04.04.2016	94	09:32:00	GreatTit	14	10	8	SG	Paridae
Allschwil	2016	04.04.2016	94	09:38:00	EuropeanRobin	23	4	2	SG	Muscicapidae
Allschwil	2016	04.04.2016	94	10:04:00	GreatTit	8	5	5	SG	Paridae
Allschwil	2016	04.04.2016	94	10:16:00	EuropeanRobin	12	0	17	SG	Muscicapidae
Allschwil	2016	04.04.2016	94	10:25:00	Blackbird	26	21	0	SG	Turdidae
Allschwil	2016	04.04.2016	94	10:27:00	WinterWren	11	6	4	SG	Troglodytidae
Allschwil	2016	04.04.2016	94	10:37:00	CommonChaffinch	21	14	0	SG	Fringillidae
Allschwil	2016	04.04.2016	94	10:43:00	CommonChaffinch	35	26	0	SG	Fringillidae
Allschwil	2016	04.04.2016	94	10:54:00	CommonChaffinch	28	9	0	SG	Fringillidae
Allschwil	2016	04.04.2016	94	11:02:00	MarshTit	17	12	4	SG	Paridae
Allschwil	2016	04.04.2016	94	11:08:00	MarshTit	8	6	3	SG	Paridae
Allschwil	2016	04.04.2016	94	11:21:00	WinterWren	11	6	2	SG	Troglodytidae
Allschwil	2016	04.04.2016	94	11:25:00	EuropeanRobin	8	5	4	SG	Muscicapidae
Allschwil	2016	04.04.2016	94	11:32:00	WinterWren	8	6	0	SG	Troglodytidae
Allschwil	2016	04.04.2016	94	11:36:00	Blackbird	33	26	0	SG	Turdidae
Allschwil	2016	04.04.2016	94	11:42:00	WinterWren	11	1	2	SG	Troglodytidae
Allschwil	2016	04.04.2016	94	12:17:00	GreatTit	5	2	3	SG	Paridae
Allschwil	2016	04.04.2016	94	12:25:00	Blackbird	11	5	0	SG	Turdidae
Allschwil	2016	04.04.2016	94	12:36:00	CommonChaffinch	12	3	3	SG	Fringillidae
Allschwil	2016	04.04.2016	94	12:40:00	GreatTit	13	6	5	SG	Paridae
Allschwil	2016	04.04.2016	94	13:00:00	GreatTit	23	11	2	SG	Paridae
Allschwil	2016	04.04.2016	94	13:08:00	EurasianNuthatch	23	12	7	SG	Sittidae
Allschwil	2016	04.04.2016	94	13:29:00	EurasianNuthatch	9	0	6	SG	Sittidae
Allschwil	2016	04.04.2016	94	13:32:00	EuropeanRobin	6	0	7	SG	Muscicapidae
Allschwil	2016	04.04.2016	94	13:36:00	CommonChaffinch	46	30	0	SG	Fringillidae
Allschwil	2016	04.04.2016	94	13:52:00	MarshTit	10	4	1	SG	Paridae
Allschwil	2016	04.04.2016	94	14:00:00	WinterWren	8	2	0	SG	Troglodytidae
Allschwil	2016	04.04.2016	94	14:05:00	WinterWren	12	3	0	SG	Troglodytidae
Allschwil	2016	04.04.2016	94	14:08:00	GreatTit	10	4	3	SG	Paridae
Allschwil	2016	04.04.2016	94	14:14:00	EurasianNuthatch	9	0	10	SG	Sittidae
Sihlwald	2016	16.03.2016	75	08:03:00	EuropeanRobin	9	3	0	SG	Muscicapidae
Sihlwald	2016	16.03.2016	75	08:14:00	EuropeanRobin	10	6	0	SG	Muscicapidae
Sihlwald	2016	16.03.2016	75	08:30:00	Short-toedTreecreeper	14	0	8	SG	Certhiidae
Sihlwald	2016	16.03.2016	75	08:56:00	MarshTit	9	0	18	SG	Paridae
Sihlwald	2016	16.03.2016	75	09:22:00	GreatTit	8	3	4	SG	Paridae
Sihlwald	2016	16.03.2016	75	09:32:00	Blackbird	11	7	0	SG	Turdidae
Sihlwald	2016	16.03.2016	75	09:36:00	Blackbird	35	28	5	SG	Turdidae
Sihlwald	2016	16.03.2016	75	09:47:00	EurasianNuthatch	15	12	0	SG	Sittidae
Sihlwald	2016	16.03.2016	75	09:52:00	Short-toedTreecreeper	11	6	6	SG	Certhiidae
Sihlwald	2016	16.03.2016	75	10:06:00	WinterWren	11	2	0	SG	Troglodytidae
Sihlwald	2016	16.03.2016	75	10:11:00	EurasianNuthatch	51	24	6	SG	Sittidae
Sihlwald	2016	16.03.2016	75	10:28:00	Blackbird	58	50	1	SG	Turdidae
Sihlwald	2016	16.03.2016	75	10:33:00	MarshTit	16	11	5	SG	Paridae
Sihlwald	2016	16.03.2016	75	10:41:00	GreatTit	12	7	3	SG	Paridae
Sihlwald	2016	16.03.2016	75	11:10:00	EurasianNuthatch	7	0	13	SG	Sittidae
Sihlwald	2016	16.03.2016	75	11:48:00	MarshTit	17	11	0	SG	Paridae
Sihlwald	2016	16.03.2016	75	11:57:00	Blackbird	31	0	10	SG	Turdidae
Sihlwald	2016	16.03.2016	75	12:03:00	EuropeanRobin	35	14	1	SG	Muscicapidae
Sihlwald	2016	16.03.2016	75	12:19:00	GreatTit	19	10	7	SG	Paridae
Sihlwald	2016	16.03.2016	75	12:53:00	Blackbird	24	15	1	SG	Turdidae
Sihlwald	2016	16.03.2016	75	13:05:00	GreatTit	15	9	5	SG	Paridae
Sihlwald	2016	16.03.2016	75	13:36:00	Short-toedTreecreeper	29	7	5	SG	Certhiidae
Sihlwald	2016	16.03.2016	75	14:07:00	Blackbird	34	19	2	SG	Turdidae
Sihlwald	2016	16.03.2016	75	14:14:00	Blackbird	42	19	2	SG	Turdidae
Sihlwald	2016	21.03.2016	80	08:06:00	CommonChaffinch	23	9	12	SG	Fringillidae
Sihlwald	2016	21.03.2016	80	08:11:00	Blackbird	10	0	11	SG	Turdidae
Sihlwald	2016	21.03.2016	80	08:15:00	Blackbird	17	8	0	SG	Turdidae
Sihlwald	2016	21.03.2016	80	08:20:00	GreatTit	14	2	2	SG	Paridae
Sihlwald	2016	21.03.2016	80	08:24:00	Blackbird	12	7	6	SG	Turdidae
Sihlwald	2016	21.03.2016	80	08:27:00	WinterWren	9	8	2	SG	Troglodytidae
Sihlwald	2016	21.03.2016	80	08:29:00	GreatTit	26	0	13	SG	Paridae
Sihlwald	2016	21.03.2016	80	08:50:00	WinterWren	6	3	0	SG	Troglodytidae
Sihlwald	2016	21.03.2016	80	09:02:00	WinterWren	12	3	0	SG	Troglodytidae
Sihlwald	2016	21.03.2016	80	09:04:00	CommonChaffinch	33	19	0	SG	Fringillidae
Sihlwald	2016	21.03.2016	80	09:18:00	Blackbird	39	11	4	SG	Turdidae
Sihlwald	2016	21.03.2016	80	09:22:00	WinterWren	20	15	1.5	SG	Troglodytidae
Sihlwald	2016	21.03.2016	80	09:39:00	WinterWren	18	5	1	SG	Troglodytidae
Sihlwald	2016	21.03.2016	80	10:02:00	Blackbird	22	0	11	SG	Turdidae
Sihlwald	2016	21.03.2016	80	10:15:00	Blackbird	37	9	3	SG	Turdidae
Sihlwald	2016	21.03.2016	80	10:20:00	MarshTit	10	5	5	SG	Paridae
Sihlwald	2016	21.03.2016	80	10:26:00	EuropeanRobin	21	8	2	SG	Muscicapidae
Sihlwald	2016	21.03.2016	80	10:34:00	EuropeanRobin	21	13	1	SG	Muscicapidae
Sihlwald	2016	21.03.2016	80	10:51:00	SongThrush	29	18	0	SG	Turdidae
Sihlwald	2016	21.03.2016	80	10:55:00	Blackbird	19	10	0	SG	Turdidae
Sihlwald	2016	21.03.2016	80	10:59:00	EuropeanRobin	52	16	1	SG	Muscicapidae
Sihlwald	2016	21.03.2016	80	11:05:00	EurasianNuthatch	13	0	12	SG	Sittidae
Sihlwald	2016	21.03.2016	80	11:10:00	GreatTit	14	9	1.5	SG	Paridae
Sihlwald	2016	21.03.2016	80	11:20:00	MarshTit	18	11	4	SG	Paridae
Sihlwald	2016	21.03.2016	80	11:28:00	Blackbird	8	1	2	SG	Turdidae
Sihlwald	2016	21.03.2016	80	12:00:00	CommonChaffinch	12	3	0.5	SG	Fringillidae
Sihlwald	2016	21.03.2016	80	12:43:00	Blackbird	12	0	15	SG	Turdidae
Sihlwald	2016	21.03.2016	80	13:21:00	Blackbird	6	0	7	SG	Turdidae
Sihlwald	2016	21.03.2016	80	13:29:00	EuropeanRobin	9	1	6	SG	Muscicapidae
Sihlwald	2016	23.03.2016	82	07:51:00	Blackbird	63	39	3	SG	Turdidae
Sihlwald	2016	23.03.2016	82	07:54:00	SongThrush	12	0	26	SG	Turdidae
Sihlwald	2016	23.03.2016	82	08:00:00	GreatTit	10	0	6	SG	Paridae
Sihlwald	2016	23.03.2016	82	08:03:00	CommonChaffinch	18	12	4	SG	Fringillidae
Sihlwald	2016	23.03.2016	82	08:13:00	Blackbird	6	3	0	SG	Turdidae
Sihlwald	2016	23.03.2016	82	09:06:00	Blackbird	35	22	7	SG	Turdidae
Sihlwald	2016	23.03.2016	82	09:16:00	EuropeanRobin	14	0	7	SG	Muscicapidae
Sihlwald	2016	23.03.2016	82	09:26:00	WinterWren	5	4	0	SG	Troglodytidae
Sihlwald	2016	23.03.2016	82	09:49:00	CommonChaffinch	19	17	4	SG	Fringillidae
Sihlwald	2016	23.03.2016	82	09:54:00	SongThrush	14	9	0	SG	Turdidae
Sihlwald	2016	23.03.2016	82	10:34:00	WinterWren	8	4	0	SG	Troglodytidae
Sihlwald	2016	23.03.2016	82	10:40:00	WinterWren	15	10	1	SG	Troglodytidae
Sihlwald	2016	23.03.2016	82	10:55:00	CommonChaffinch	13	10	4	SG	Fringillidae
Sihlwald	2016	23.03.2016	82	11:01:00	Blackbird	30	17	0	SG	Turdidae
Sihlwald	2016	23.03.2016	82	11:03:00	Blackbird	24	14	0	SG	Turdidae
Sihlwald	2016	23.03.2016	82	11:05:00	EuropeanRobin	16	14	0.5	SG	Muscicapidae
Sihlwald	2016	23.03.2016	82	11:14:00	Blackbird	14	4	0	SG	Turdidae
Sihlwald	2016	23.03.2016	82	11:17:00	Blackbird	14	11	6	SG	Turdidae
Sihlwald	2016	23.03.2016	82	12:08:00	Blackbird	27	12	0	SG	Turdidae
Sihlwald	2016	23.03.2016	82	12:14:00	CommonChaffinch	14	11	5	SG	Fringillidae
Sihlwald	2016	23.03.2016	82	12:35:00	Blackbird	26	13	3	SG	Turdidae
Sihlwald	2016	23.03.2016	82	12:43:00	GreatTit	14	9	6	SG	Paridae
Sihlwald	2016	23.03.2016	82	13:25:00	Blackbird	7	4	0	SG	Turdidae
Sihlwald	2016	30.03.2016	89	08:07:00	CommonChaffinch	12	5	3	SG	Fringillidae
Sihlwald	2016	30.03.2016	89	08:11:00	Blackbird	8	0	8	SG	Turdidae
Sihlwald	2016	30.03.2016	89	08:15:00	WinterWren	12	7	7	SG	Troglodytidae
Sihlwald	2016	30.03.2016	89	08:51:00	CommonChaffinch	19	0	7	SG	Fringillidae
Sihlwald	2016	30.03.2016	89	09:01:00	CommonChaffinch	17	10	4	SG	Fringillidae
Sihlwald	2016	30.03.2016	89	09:05:00	CommonChaffinch	30	18	4	SG	Fringillidae
Sihlwald	2016	30.03.2016	89	09:56:00	CommonChaffinch	13	5	0.5	SG	Fringillidae
Sihlwald	2016	30.03.2016	89	10:30:00	SongThrush	27	23	6	SG	Turdidae
Sihlwald	2016	30.03.2016	89	10:56:00	Blackbird	83	66	5	SG	Turdidae
Sihlwald	2016	30.03.2016	89	11:05:00	CommonChaffinch	21	11	6	SG	Fringillidae
Sihlwald	2016	30.03.2016	89	11:28:00	Blackbird	16	8	3	SG	Turdidae
Sihlwald	2016	30.03.2016	89	12:41:00	Blackbird	23	15	0	SG	Turdidae
Sihlwald	2016	30.03.2016	89	12:45:00	CommonChaffinch	15	12	4	SG	Fringillidae
Sihlwald	2016	30.03.2016	89	12:53:00	WinterWren	7	3	10	SG	Troglodytidae
Sihlwald	2016	30.03.2016	89	13:10:00	CommonChaffinch	6	0	2	SG	Fringillidae
Sihlwald	2016	30.03.2016	89	13:18:00	Blackbird	25	12	2	SG	Turdidae
Sihlwald	2016	30.03.2016	89	13:21:00	CommonChaffinch	14	6	6	SG	Fringillidae
Sihlwald	2016	30.03.2016	89	13:24:00	EuropeanRobin	16	0	9	SG	Muscicapidae
Sihlwald	2016	30.03.2016	89	13:34:00	CommonChaffinch	26	19	2	SG	Fringillidae
Sihlwald	2016	30.03.2016	89	13:50:00	WinterWren	15	8	0	SG	Troglodytidae
Sihlwald	2016	30.03.2016	89	13:56:00	CommonChaffinch	43	16	0	SG	Fringillidae
Sihlwald	2016	30.03.2016	89	14:07:00	Blackbird	31	0.5	4	SG	Turdidae
Sihlwald	2016	30.03.2016	89	14:10:00	CommonChaffinch	41	12	0	SG	Fringillidae
Sihlwald	2016	30.03.2016	89	14:12:00	Blackbird	17	11	0	SG	Turdidae
Sihlwald	2016	30.03.2016	89	14:15:00	CommonChaffinch	7	5	2	SG	Fringillidae
Sihlwald	2016	30.03.2016	89	14:17:00	Blackbird	8	5	1	SG	Turdidae
Sihlwald	2016	30.03.2016	89	14:20:00	GreatTit	13	6	0.5	SG	Paridae
Sihlwald	2016	30.03.2016	89	14:31:00	EuropeanRobin	5	0	8	SG	Muscicapidae
Sihlwald	2016	31.03.2016	90	07:47:00	Blackbird	34	6	5	SG	Turdidae
Sihlwald	2016	31.03.2016	90	07:54:00	Blackbird	10	7	1.5	SG	Turdidae
Sihlwald	2016	31.03.2016	90	08:10:00	EuropeanRobin	8	3	6	SG	Muscicapidae
Sihlwald	2016	31.03.2016	90	08:23:00	Blackbird	6	3	1	SG	Turdidae
Sihlwald	2016	31.03.2016	90	08:29:00	CommonChaffinch	39	14	11	SG	Fringillidae
Sihlwald	2016	31.03.2016	90	08:32:00	Blackbird	6	3	0.5	SG	Turdidae
Sihlwald	2016	31.03.2016	90	08:40:00	CommonChaffinch	6	4	0	SG	Fringillidae
Sihlwald	2016	31.03.2016	90	08:45:00	EuropeanRobin	31	13	5	SG	Muscicapidae
Sihlwald	2016	31.03.2016	90	08:51:00	CommonChaffinch	26	21	0	SG	Fringillidae
Sihlwald	2016	31.03.2016	90	08:56:00	SongThrush	20	6	0	SG	Turdidae
Sihlwald	2016	31.03.2016	90	09:01:00	CommonChaffinch	23	11	10	SG	Fringillidae
Sihlwald	2016	31.03.2016	90	09:05:00	GreatTit	29	13	5	SG	Paridae
Sihlwald	2016	31.03.2016	90	09:12:00	SongThrush	14	10	3	SG	Turdidae
Sihlwald	2016	31.03.2016	90	09:19:00	SongThrush	41	8	0	SG	Turdidae
Sihlwald	2016	31.03.2016	90	09:40:00	SongThrush	15	5	0	SG	Turdidae
Sihlwald	2016	31.03.2016	90	09:48:00	Blackbird	13	0	10	SG	Turdidae
Sihlwald	2016	31.03.2016	90	09:56:00	WinterWren	12	5	0.5	SG	Troglodytidae
Sihlwald	2016	31.03.2016	90	10:06:00	WinterWren	10	4	0	SG	Troglodytidae
Sihlwald	2016	31.03.2016	90	10:10:00	CommonChaffinch	30	14	0	SG	Fringillidae
Sihlwald	2016	31.03.2016	90	10:12:00	EurasianNuthatch	6	2	2	SG	Sittidae
Sihlwald	2016	31.03.2016	90	10:47:00	Short-toedTreecreeper	11	0	7	SG	Certhiidae
Sihlwald	2016	31.03.2016	90	11:00:00	WinterWren	10	3	0	SG	Troglodytidae
Sihlwald	2016	31.03.2016	90	11:04:00	Blackbird	5	0	10	SG	Turdidae
Sihlwald	2016	31.03.2016	90	11:51:00	EuropeanRobin	21	8	1	SG	Muscicapidae
Sihlwald	2016	31.03.2016	90	12:05:00	Blackbird	14	8	0	SG	Turdidae
Sihlwald	2016	31.03.2016	90	12:09:00	CommonChaffinch	18	14	0	SG	Fringillidae
Sihlwald	2016	31.03.2016	90	12:15:00	CommonChaffinch	42	10	0	SG	Fringillidae
Sihlwald	2016	31.03.2016	90	12:18:00	Blackbird	16	2	4	SG	Turdidae
Sihlwald	2016	31.03.2016	90	12:20:00	Blackbird	18	11	0	SG	Turdidae
Sihlwald	2016	31.03.2016	90	12:22:00	SongThrush	27	19	0	SG	Turdidae
Sihlwald	2016	31.03.2016	90	12:23:00	CommonChaffinch	15	11	0	SG	Fringillidae
Sihlwald	2016	31.03.2016	90	12:27:00	GreatTit	10	8	0.5	SG	Paridae
Sihlwald	2016	31.03.2016	90	12:32:00	MarshTit	22	10	1.5	SG	Paridae
Sihlwald	2016	31.03.2016	90	12:35:00	EuropeanRobin	64	25	5	SG	Muscicapidae
Sihlwald	2016	31.03.2016	90	12:52:00	WinterWren	13	10	1.5	SG	Troglodytidae
Sihlwald	2016	31.03.2016	90	13:05:00	EuropeanRobin	18	3	6	SG	Muscicapidae
Sihlwald	2016	05.04.2016	95	08:27:00	EuropeanRobin	26	2	10	SG	Muscicapidae
Sihlwald	2016	05.04.2016	95	08:33:00	Blackbird	17	7	2	SG	Turdidae
Sihlwald	2016	05.04.2016	95	08:35:00	Blackbird	21	19	0	SG	Turdidae
Sihlwald	2016	05.04.2016	95	08:39:00	CommonChaffinch	44	31	0	SG	Fringillidae
Sihlwald	2016	05.04.2016	95	08:46:00	WinterWren	5	0	11	SG	Troglodytidae
Sihlwald	2016	05.04.2016	95	09:12:00	CommonChaffinch	16	10	4	SG	Fringillidae
Sihlwald	2016	05.04.2016	95	09:45:00	SongThrush	15	13	0	SG	Turdidae
Sihlwald	2016	05.04.2016	95	09:47:00	CommonChaffinch	14	9	6	SG	Fringillidae
Sihlwald	2016	05.04.2016	95	09:51:00	Short-toedTreecreeper	15	1	5	SG	Certhiidae
Sihlwald	2016	05.04.2016	95	09:58:00	WinterWren	13	3	0	SG	Troglodytidae
Sihlwald	2016	05.04.2016	95	10:07:00	Blackbird	27	24	0	SG	Turdidae
Sihlwald	2016	05.04.2016	95	10:27:00	CommonChaffinch	25	21	0	SG	Fringillidae
Sihlwald	2016	05.04.2016	95	10:43:00	CommonChaffinch	14	10	8	SG	Fringillidae
Sihlwald	2016	05.04.2016	95	10:48:00	EuropeanRobin	13	5	1	SG	Muscicapidae
Sihlwald	2016	05.04.2016	95	10:56:00	CommonChaffinch	36	15	0	SG	Fringillidae
Sihlwald	2016	05.04.2016	95	11:00:00	EuropeanRobin	14	10	4	SG	Muscicapidae
Sihlwald	2016	05.04.2016	95	11:06:00	EuropeanRobin	11	5	5	SG	Muscicapidae
Sihlwald	2016	05.04.2016	95	11:10:00	CommonChaffinch	19	1	5	SG	Fringillidae
Sihlwald	2016	05.04.2016	95	11:30:00	WinterWren	12	0	8	SG	Troglodytidae
Sihlwald	2016	05.04.2016	95	11:35:00	EurasianNuthatch	16	9	5	SG	Sittidae
Sihlwald	2016	05.04.2016	95	11:37:00	EuropeanRobin	13	2	6	SG	Muscicapidae
Sihlwald	2016	05.04.2016	95	11:47:00	CommonChaffinch	44	5	0	SG	Fringillidae
Sihlwald	2016	05.04.2016	95	11:57:00	Blackbird	23	2	7	SG	Turdidae
Sihlwald	2016	05.04.2016	95	12:00:00	Blackbird	26	5	6	SG	Turdidae
Sihlwald	2016	05.04.2016	95	12:18:00	GreatTit	24	9	6	SG	Paridae
Sihlwald	2016	05.04.2016	95	12:24:00	MarshTit	8	2	2	SG	Paridae
Sihlwald	2016	05.04.2016	95	12:37:00	EurasianNuthatch	13	0.5	5	SG	Sittidae
Sihlwald	2016	05.04.2016	95	12:46:00	SongThrush	15	6	4	SG	Turdidae
Sihlwald	2016	05.04.2016	95	12:47:00	EuropeanRobin	19	13	1.5	SG	Muscicapidae
Sihlwald	2016	05.04.2016	95	12:56:00	EurasianNuthatch	19	0	7	SG	Sittidae
Sihlwald	2016	05.04.2016	95	13:15:00	MarshTit	14	10	6	SG	Paridae
Sihlwald	2016	05.04.2016	95	13:20:00	EuropeanRobin	14	11	11	SG	Muscicapidae
Sihlwald	2016	05.04.2016	95	13:54:00	WinterWren	19	5	4	SG	Troglodytidae
Sihlwald	2016	05.04.2016	95	14:05:00	EuropeanRobin	20	15	1.5	SG	Muscicapidae
Sihlwald	2016	05.04.2016	95	14:21:00	CommonChaffinch	9	5	4	SG	Fringillidae
Sihlwald	2016	05.04.2016	95	14:25:00	GreatTit	19	14	0	SG	Paridae
FdChaux	2016	17.03.2016	76	12:40:00	GreatTit	15	11	6	SG	Paridae
FdChaux	2016	17.03.2016	76	13:04:00	GreatTit	28	25	8	SG	Paridae
FdChaux	2016	17.03.2016	76	13:36:00	MarshTit	23	10	11	SG	Paridae
FdChaux	2016	17.03.2016	76	13:41:00	GreatTit	15	13	4	SG	Paridae
FdChaux	2016	17.03.2016	76	13:54:00	GreatTit	24	16	1	SG	Paridae
FdChaux	2016	17.03.2016	76	14:51:00	MarshTit	18	12	6	SG	Paridae
FdChaux	2016	17.03.2016	76	15:09:00	EuropeanRobin	16	0	10	SG	Muscicapidae
FdChaux	2016	18.03.2016	77	09:24:00	EurasianNuthatch	16	6	5	SG	Sittidae
FdChaux	2016	18.03.2016	77	09:34:00	GreatTit	30	19	4	SG	Paridae
FdChaux	2016	18.03.2016	77	09:41:00	CommonChaffinch	26	22	10	SG	Fringillidae
FdChaux	2016	18.03.2016	77	10:25:00	CommonChaffinch	24	13	6	SG	Fringillidae
FdChaux	2016	18.03.2016	77	10:44:00	GreatTit	16	11	0	SG	Paridae
FdChaux	2016	18.03.2016	77	10:55:00	CommonChaffinch	28	12	7	SG	Fringillidae
FdChaux	2016	18.03.2016	77	11:18:00	EurasianNuthatch	13	0	9	SG	Sittidae
FdChaux	2016	18.03.2016	77	11:27:00	GreatTit	13	11	2	SG	Paridae
FdChaux	2016	18.03.2016	77	11:31:00	MarshTit	26	14	5	SG	Paridae
FdChaux	2016	18.03.2016	77	11:50:00	EurasianNuthatch	33	21	10	SG	Sittidae
FdChaux	2016	18.03.2016	77	12:58:00	WinterWren	17	8	0	SG	Troglodytidae
FdChaux	2016	18.03.2016	77	13:05:00	CommonChaffinch	42	29	1	SG	Fringillidae
FdChaux	2016	18.03.2016	77	14:21:00	CommonChaffinch	20	12	0	SG	Fringillidae
FdChaux	2016	18.03.2016	77	14:38:00	WinterWren	14	7	0	SG	Troglodytidae
FdChaux	2016	18.03.2016	77	14:43:00	Short-toedTreecreeper	27	10	8	SG	Certhiidae
FdChaux	2016	18.03.2016	77	14:47:00	EurasianNuthatch	16	2	7	SG	Sittidae
FdChaux	2016	18.03.2016	77	15:04:00	EurasianNuthatch	26	11	8	SG	Sittidae
FdChaux	2016	18.03.2016	77	15:13:00	Short-toedTreecreeper	45	33	7	SG	Certhiidae
FdChaux	2016	18.03.2016	77	15:33:00	SongThrush	29	3	18	SG	Turdidae
FdChaux	2016	18.03.2016	77	15:36:00	Short-toedTreecreeper	19	6	11	SG	Certhiidae
FdChaux	2016	18.03.2016	77	15:45:00	GreatTit	29	25	4	SG	Paridae
FdChaux	2016	18.03.2016	77	16:24:00	MarshTit	11	0	17	SG	Paridae
FdChaux	2016	18.03.2016	77	16:27:00	EurasianNuthatch	32	20	19	SG	Sittidae
FdChaux	2016	19.03.2016	78	08:36:00	EuropeanRobin	19	11	0.5	SG	Muscicapidae
FdChaux	2016	19.03.2016	78	08:42:00	EuropeanRobin	9	6	0.5	SG	Muscicapidae
FdChaux	2016	19.03.2016	78	08:47:00	CommonChaffinch	35	19	11	SG	Fringillidae
FdChaux	2016	19.03.2016	78	08:52:00	WinterWren	11	9	0.5	SG	Troglodytidae
FdChaux	2016	19.03.2016	78	08:58:00	SongThrush	29	21	10	SG	Turdidae
FdChaux	2016	19.03.2016	78	09:17:00	Short-toedTreecreeper	25	21	1	SG	Certhiidae
FdChaux	2016	19.03.2016	78	09:19:00	GreatTit	16	7	4	SG	Paridae
FdChaux	2016	19.03.2016	78	09:27:00	GreatTit	36	17	5	SG	Paridae
FdChaux	2016	19.03.2016	78	09:30:00	WinterWren	15	2	0	SG	Troglodytidae
FdChaux	2016	19.03.2016	78	09:43:00	WinterWren	9	3	0.5	SG	Troglodytidae
FdChaux	2016	19.03.2016	78	10:02:00	WinterWren	17	14	0	SG	Troglodytidae
FdChaux	2016	19.03.2016	78	10:25:00	EurasianNuthatch	18	0	15	SG	Sittidae
FdChaux	2016	19.03.2016	78	10:40:00	GreatTit	48	21	7	SG	Paridae
FdChaux	2016	19.03.2016	78	11:11:00	GreatTit	11	6	0	SG	Paridae
FdChaux	2016	19.03.2016	78	11:44:00	EuropeanRobin	29	21	13	SG	Muscicapidae
FdChaux	2016	19.03.2016	78	11:50:00	EuropeanRobin	39	29	5	SG	Muscicapidae
FdChaux	2016	19.03.2016	78	12:02:00	GreatTit	35	26	0.2	SG	Paridae
FdChaux	2016	19.03.2016	78	12:06:00	CommonChaffinch	22	11	0	SG	Fringillidae
FdChaux	2016	19.03.2016	78	12:15:00	GreatTit	20	10	8	SG	Paridae
FdChaux	2016	19.03.2016	78	12:36:00	GreatTit	16	10	0	SG	Paridae
FdChaux	2016	19.03.2016	78	12:40:00	MarshTit	28	21	0.5	SG	Paridae
FdChaux	2016	19.03.2016	78	12:44:00	MarshTit	34	7	2	SG	Paridae
FdChaux	2016	19.03.2016	78	12:46:00	EurasianNuthatch	13	6	11	SG	Sittidae
FdChaux	2016	19.03.2016	78	12:48:00	MarshTit	16	11	3	SG	Paridae
FdChaux	2016	19.03.2016	78	13:59:00	GreatTit	14	7	5	SG	Paridae
FdChaux	2016	19.03.2016	78	14:44:00	EurasianNuthatch	15	0	20	SG	Sittidae
FdChaux	2016	19.03.2016	78	14:55:00	GreatTit	29	21	3	SG	Paridae
FdChaux	2016	19.03.2016	78	15:01:00	GreatTit	24	16	6	SG	Paridae
FdChaux	2016	19.03.2016	78	15:05:00	Short-toedTreecreeper	22	9	8	SG	Certhiidae
FdChaux	2016	19.03.2016	78	15:28:00	GreatTit	28	21	2	SG	Paridae
FdChaux	2016	19.03.2016	78	15:32:00	WinterWren	13	7	0	SG	Troglodytidae
FdChaux	2016	19.03.2016	78	15:55:00	GreatTit	29	19	0	SG	Paridae
FdChaux	2016	20.03.2016	79	07:45:00	CommonChaffinch	24	10	13	SG	Fringillidae
FdChaux	2016	20.03.2016	79	08:02:00	Blackbird	59	43	6	SG	Turdidae
FdChaux	2016	20.03.2016	79	08:24:00	CommonChaffinch	22	15	15	SG	Fringillidae
FdChaux	2016	20.03.2016	79	08:28:00	GreatTit	15	12	6	SG	Paridae
FdChaux	2016	20.03.2016	79	08:54:00	WinterWren	19	16	0	SG	Troglodytidae
FdChaux	2016	20.03.2016	79	08:58:00	GreatTit	25	17	4	SG	Paridae
FdChaux	2016	20.03.2016	79	09:03:00	MarshTit	11	5	4	SG	Paridae
FdChaux	2016	20.03.2016	79	09:12:00	EuropeanRobin	27	13	1	SG	Muscicapidae
FdChaux	2016	20.03.2016	79	09:31:00	GreatTit	13	10	5	SG	Paridae
FdChaux	2016	20.03.2016	79	09:53:00	MarshTit	11	6	0	SG	Paridae
FdChaux	2016	20.03.2016	79	10:02:00	WinterWren	36	11	5	SG	Troglodytidae
FdChaux	2016	20.03.2016	79	10:08:00	Short-toedTreecreeper	11	0	7	SG	Certhiidae
FdChaux	2016	20.03.2016	79	10:25:00	EuropeanRobin	22	5	2	SG	Muscicapidae
FdChaux	2016	08.04.2016	98	12:41:00	GreatTit	14	11	4	SG	Paridae
FdChaux	2016	08.04.2016	98	13:00:00	GreatTit	12	11	2	SG	Paridae
FdChaux	2016	08.04.2016	98	13:16:00	Short-toedTreecreeper	27	11	5	SG	Certhiidae
FdChaux	2016	08.04.2016	98	14:39:00	CommonChaffinch	27	20	6	SG	Fringillidae
FdChaux	2016	08.04.2016	98	14:41:00	GreatTit	9	0.5	9	SG	Paridae
FdChaux	2016	08.04.2016	98	14:48:00	EuropeanRobin	33	24	1	SG	Muscicapidae
FdChaux	2016	08.04.2016	98	15:23:00	CommonChaffinch	29	16	7	SG	Fringillidae
FdChaux	2016	08.04.2016	98	15:30:00	CommonChaffinch	30	25	1	SG	Fringillidae
FdChaux	2016	08.04.2016	98	15:56:00	CommonChaffinch	32	13	0	SG	Fringillidae
FdChaux	2016	08.04.2016	98	16:01:00	CommonChaffinch	20	13	1	SG	Fringillidae
FdChaux	2016	09.04.2016	99	07:56:00	SongThrush	15	0	13	SG	Turdidae
FdChaux	2016	09.04.2016	99	08:04:00	GreatTit	27	10	7	SG	Paridae
FdChaux	2016	09.04.2016	99	09:04:00	GreatTit	8	0	12	SG	Paridae
FdChaux	2016	09.04.2016	99	09:11:00	GreatTit	20	15	0	SG	Paridae
FdChaux	2016	09.04.2016	99	09:18:00	EurasianNuthatch	12	3	17	SG	Sittidae
FdChaux	2016	09.04.2016	99	09:26:00	Short-toedTreecreeper	14	0	11	SG	Certhiidae
FdChaux	2016	09.04.2016	99	09:36:00	EuropeanRobin	10	0	13	SG	Muscicapidae
FdChaux	2016	09.04.2016	99	09:58:00	CommonChaffinch	29	24	0.5	SG	Fringillidae
FdChaux	2016	09.04.2016	99	10:06:00	GreatTit	33	9	5	SG	Paridae
FdChaux	2016	09.04.2016	99	10:20:00	EurasianNuthatch	24	13	12	SG	Sittidae
FdChaux	2016	09.04.2016	99	10:27:00	WinterWren	21	13	4	SG	Troglodytidae
FdChaux	2016	09.04.2016	99	10:31:00	WinterWren	23	20	1	SG	Troglodytidae
FdChaux	2016	09.04.2016	99	10:47:00	GreatTit	22	20	0	SG	Paridae
FdChaux	2016	09.04.2016	99	11:11:00	EurasianNuthatch	14	10	7	SG	Sittidae
FdChaux	2016	09.04.2016	99	11:26:00	SongThrush	44	36	8	SG	Turdidae
FdChaux	2016	09.04.2016	99	11:33:00	SongThrush	37	8	18	SG	Turdidae
FdChaux	2016	09.04.2016	99	11:58:00	EuropeanRobin	34	10	1	SG	Muscicapidae
FdChaux	2016	09.04.2016	99	12:10:00	EuropeanRobin	11	0	11	SG	Muscicapidae
FdChaux	2016	09.04.2016	99	12:51:00	CommonChaffinch	28	24	0.2	SG	Fringillidae
FdChaux	2016	09.04.2016	99	13:00:00	EurasianNuthatch	20	0	11	SG	Sittidae
FdChaux	2016	09.04.2016	99	13:07:00	EuropeanRobin	10	2	10	SG	Muscicapidae
FdChaux	2016	09.04.2016	99	13:18:00	GreatTit	27	14	1.5	SG	Paridae
FdChaux	2016	09.04.2016	99	15:08:00	GreatTit	10	5	5	SG	Paridae
FdChaux	2016	09.04.2016	99	15:29:00	GreatTit	23	10	0	SG	Paridae
FdChaux	2016	09.04.2016	99	15:52:00	EurasianNuthatch	11	9	7	SG	Sittidae
FdChaux	2016	09.04.2016	99	16:14:00	GreatTit	8	0	16	SG	Paridae
FdChaux	2016	10.04.2016	100	08:52:00	EuropeanRobin	13	10	4	SG	Muscicapidae
FdChaux	2016	10.04.2016	100	09:08:00	WinterWren	13	12	2	SG	Troglodytidae
FdChaux	2016	10.04.2016	100	09:12:00	WinterWren	26	14	0	SG	Troglodytidae
FdChaux	2016	10.04.2016	100	09:19:00	EurasianNuthatch	20	0	15	SG	Sittidae
FdChaux	2016	10.04.2016	100	09:32:00	GreatTit	19	16	4	SG	Paridae
FdChaux	2016	10.04.2016	100	09:38:00	CommonChaffinch	21	19	5	SG	Fringillidae
FdChaux	2016	10.04.2016	100	09:41:00	GreatTit	15	13	0	SG	Paridae
FdChaux	2016	10.04.2016	100	10:00:00	WinterWren	24	13	1.5	SG	Troglodytidae
FdChaux	2016	10.04.2016	100	10:02:00	CommonChaffinch	12	0	13	SG	Fringillidae
FdChaux	2016	10.04.2016	100	10:13:00	MarshTit	17	0	15	SG	Paridae
FdChaux	2016	10.04.2016	100	10:16:00	WinterWren	16	12	1	SG	Troglodytidae
FdChaux	2016	10.04.2016	100	10:29:00	MarshTit	24	12	5	SG	Paridae
FdChaux	2016	10.04.2016	100	10:41:00	EurasianNuthatch	11	7	9	SG	Sittidae
FdChaux	2016	10.04.2016	100	10:45:00	CommonChaffinch	35	28	1	SG	Fringillidae
FdChaux	2016	10.04.2016	100	10:50:00	WinterWren	21	18	0	SG	Troglodytidae
FdChaux	2016	10.04.2016	100	11:20:00	GreatTit	24	17	4	SG	Paridae
FdChaux	2016	10.04.2016	100	11:27:00	EuropeanRobin	20	18	3	SG	Muscicapidae
FdChaux	2016	10.04.2016	100	11:33:00	EuropeanRobin	39	30	0	SG	Muscicapidae
FdChaux	2016	10.04.2016	100	11:37:00	EurasianNuthatch	34	21	7	SG	Sittidae
FdChaux	2016	10.04.2016	100	11:41:00	Short-toedTreecreeper	31	19	4	SG	Certhiidae
FdChaux	2016	10.04.2016	100	11:46:00	EurasianNuthatch	7	0.5	9	SG	Sittidae
FdChaux	2016	10.04.2016	100	12:11:00	CommonChaffinch	24	10	3	SG	Fringillidae
FdChaux	2016	10.04.2016	100	12:17:00	EurasianNuthatch	12	0	11	SG	Sittidae
FdChaux	2016	10.04.2016	100	12:32:00	GreatTit	31	19	1.5	SG	Paridae
FdChaux	2016	10.04.2016	100	14:16:00	CommonChaffinch	12	0	10	SG	Fringillidae
FdChaux	2016	10.04.2016	100	14:42:00	GreatTit	19	16	3	SG	Paridae
FdChaux	2016	10.04.2016	100	14:50:00	WinterWren	15	12	0	SG	Troglodytidae
FdChaux	2016	10.04.2016	100	15:39:00	CommonChaffinch	23	17	5	SG	Fringillidae
FdChaux	2016	10.04.2016	100	16:00:00	EuropeanRobin	34	27	1	SG	Muscicapidae
FdChaux	2016	11.04.2016	101	07:59:00	SongThrush	35	0	25	SG	Turdidae
FdChaux	2016	11.04.2016	101	08:34:00	CommonChaffinch	24	18	0	SG	Fringillidae
FdChaux	2016	11.04.2016	101	08:36:00	WinterWren	20	15	4	SG	Troglodytidae
FdChaux	2016	11.04.2016	101	08:38:00	CommonChaffinch	13	8	6	SG	Fringillidae
FdChaux	2016	11.04.2016	101	08:52:00	EurasianNuthatch	11	3	5	SG	Sittidae
FdChaux	2016	11.04.2016	101	09:19:00	CommonChaffinch	18	15	5	SG	Fringillidae
FdChaux	2016	11.04.2016	101	09:35:00	CommonChaffinch	22	11	0	SG	Fringillidae
FdChaux	2016	11.04.2016	101	09:39:00	EuropeanRobin	19	13	4	SG	Muscicapidae
FdChaux	2016	11.04.2016	101	09:47:00	GreatTit	13	11	6	SG	Paridae
FdChaux	2016	11.04.2016	101	09:54:00	CommonChaffinch	20	18	7	SG	Fringillidae
FdChaux	2016	11.04.2016	101	10:08:00	WinterWren	17	13	5	SG	Troglodytidae
FdChaux	2016	11.04.2016	101	10:16:00	EuropeanRobin	8	4	8	SG	Muscicapidae
FdChaux	2016	11.04.2016	101	10:22:00	WinterWren	14	12	1.5	SG	Troglodytidae
FdChaux	2016	11.04.2016	101	10:26:00	SongThrush	16	11	16	SG	Turdidae
FdChaux	2016	11.04.2016	101	10:29:00	MarshTit	21	16	2	SG	Paridae
FdChaux	2016	11.04.2016	101	10:30:00	CommonChaffinch	31	21	0	SG	Fringillidae
FdChaux	2015	23.03.2015	81	08:20:00	EuropeanRobin	27	13	2	YB	Muscicapidae
FdChaux	2015	13.04.2015	102	08:59:00	Short-toedTreecreeper	18	0	10	YB	Certhiidae
FdChaux	2015	18.03.2015	76	10:24:00	Short-toedTreecreeper	34	21	6	HL	Certhiidae
FdChaux	2015	23.03.2015	81	08:20:00	CommonChaffinch	31	23	4	YB	Fringillidae
FdChaux	2015	07.04.2015	96	11:15:00	EuropeanRobin	28	23	2	JV	Muscicapidae
FdChaux	2015	09.04.2015	98	10:07:00	EuropeanRobin	80	62	0	HL	Muscicapidae
FdChaux	2015	14.04.2015	103	08:17:00	EuropeanRobin	65	42	4	HL	Muscicapidae
FdChaux	2015	10.04.2015	99	10:41:00	EuropeanRobin	26	3	13	YB	Muscicapidae
FdChaux	2015	09.04.2015	98	08:15:00	EuropeanRobin	21	15	5	HL	Muscicapidae
FdChaux	2015	09.04.2015	98	09:08:00	EuropeanRobin	25	16	8	YB	Muscicapidae
FdChaux	2015	09.04.2015	98	10:07:00	EuropeanRobin	42	33	5	HL	Muscicapidae
FdChaux	2015	09.04.2015	98	10:07:00	EuropeanRobin	15	13	4	HL	Muscicapidae
FdChaux	2015	08.04.2015	97	08:30:00	EuropeanRobin	64	43	0	YB	Muscicapidae
FdChaux	2015	08.04.2015	97	09:38:00	EuropeanRobin	38	32	10	HL	Muscicapidae
FdChaux	2015	08.04.2015	97	11:02:00	EuropeanRobin	53	40	3	YB	Muscicapidae
FdChaux	2015	23.03.2015	81	08:20:00	CommonChaffinch	22	18	6	YB	Fringillidae
FdChaux	2015	17.04.2015	106	15:30:00	CommonChaffinch	38	17	10	BG	Fringillidae
FdChaux	2015	10.04.2015	99	08:20:00	CommonChaffinch	23	0	10	YB	Fringillidae
FdChaux	2015	24.03.2015	82	09:22:00	CommonChaffinch	30	25	16	BG	Fringillidae
FdChaux	2015	17.04.2015	106	17:00:00	CommonChaffinch	32	20	15	BG	Fringillidae
FdChaux	2015	07.04.2015	96	11:15:00	CommonChaffinch	24	16	5	JV	Fringillidae
FdChaux	2015	18.04.2015	107	08:15:00	CommonChaffinch	30	27	10	HL	Fringillidae
FdChaux	2015	14.04.2015	103	08:17:00	CommonChaffinch	15	5	21	HL	Fringillidae
FdChaux	2015	09.04.2015	98	08:15:00	CommonChaffinch	21	17	8	HL	Fringillidae
FdChaux	2015	09.04.2015	98	10:07:00	CommonChaffinch	35	31	0	HL	Fringillidae
FdChaux	2015	19.03.2015	77	08:17:00	CommonChaffinch	38	32	15	JV	Fringillidae
FdChaux	2015	19.03.2015	77	08:17:00	CommonChaffinch	22	20	4	JV	Fringillidae
FdChaux	2015	19.03.2015	77	08:17:00	CommonChaffinch	29	21	13	JV	Fringillidae
FdChaux	2015	23.03.2015	81	08:20:00	GreatTit	35	10	2	YB	Paridae
FdChaux	2015	23.03.2015	81	08:20:00	MarshTit	17	6	6	YB	Paridae
FdChaux	2015	23.03.2015	81	08:20:00	MarshTit	28	15	2	YB	Paridae
FdChaux	2015	17.03.2015	75	09:15:00	CommonChaffinch	27	17	4	YB	Fringillidae
FdChaux	2015	22.03.2015	80	09:40:00	CommonChaffinch	21	16	7	YB	Fringillidae
FdChaux	2015	23.03.2015	81	08:53:00	Short-toedTreecreeper	31	8	2	YB	Certhiidae
FdChaux	2015	10.04.2015	99	09:04:00	CommonChaffinch	51	14	19	YB	Fringillidae
FdChaux	2015	23.03.2015	81	09:07:00	CommonChaffinch	39	25	10	HL	Fringillidae
FdChaux	2015	24.03.2015	82	08:18:00	GreatTit	31	0	18	YB	Paridae
FdChaux	2015	23.03.2015	81	09:07:00	GreatTit	60	25	5	HL	Paridae
FdChaux	2015	18.04.2015	107	08:15:00	GreatTit	24	0	13	HL	Paridae
FdChaux	2015	19.03.2015	77	08:17:00	GreatTit	21	0	15	JV	Paridae
FdChaux	2015	18.03.2015	76	09:27:00	GreatTit	38	0	10	YB	Paridae
FdChaux	2015	07.04.2015	96	10:09:00	GreatTit	12	0	15	JV	Paridae
FdChaux	2015	24.03.2015	82	10:39:00	GreatTit	21	0	16	BG	Paridae
FdChaux	2015	07.04.2015	96	09:20:00	GreatTit	37	5	7	JV	Paridae
FdChaux	2015	24.03.2015	82	09:22:00	GreatTit	34	5	15	BG	Paridae
FdChaux	2015	07.04.2015	96	10:09:00	GreatTit	25	18	7	JV	Paridae
FdChaux	2015	09.04.2015	98	10:07:00	GreatTit	20	18	7	HL	Paridae
FdChaux	2015	08.04.2015	97	09:01:00	GreatTit	32	22	5	YB	Paridae
FdChaux	2015	07.04.2015	96	10:09:00	GreatTit	19	5	6	JV	Paridae
FdChaux	2015	19.03.2015	77	08:17:00	GreatTit	31	29	6	JV	Paridae
FdChaux	2015	19.03.2015	77	08:17:00	GreatTit	31	29	6	JV	Paridae
FdChaux	2015	19.03.2015	77	08:17:00	GreatTit	25	20	15	JV	Paridae
FdChaux	2015	24.03.2015	82	10:39:00	GreatTit	25	10	6	BG	Paridae
FdChaux	2015	18.03.2015	76	10:24:00	GreatTit	34	19	10	HL	Paridae
FdChaux	2015	19.03.2015	77	09:12:00	GreatTit	20	15	7	JV	Paridae
FdChaux	2015	24.03.2015	82	10:39:00	GreatTit	19	5	4	BG	Paridae
FdChaux	2015	24.03.2015	82	10:39:00	GreatTit	27	9	0	BG	Paridae
FdChaux	2015	24.03.2015	82	10:39:00	GreatTit	27	9	0	BG	Paridae
FdChaux	2015	24.03.2015	82	10:39:00	GreatTit	18	14	1	BG	Paridae
FdChaux	2015	24.03.2015	82	10:39:00	GreatTit	18	14	1	BG	Paridae
FdChaux	2015	07.04.2015	96	10:09:00	GreatTit	19	3	6	JV	Paridae
FdChaux	2015	23.03.2015	81	09:07:00	WinterWren	30	25	10	HL	Troglodytidae
FdChaux	2015	24.03.2015	82	09:48:00	GreatTit	36	4	10	YB	Paridae
FdChaux	2015	14.04.2015	103	08:17:00	GreatTit	31	14	0	HL	Paridae
FdChaux	2015	21.03.2015	79	09:35:00	GreatTit	29	2	8	YB	Paridae
FdChaux	2015	23.03.2015	81	09:48:00	GreatTit	10	0	7	YB	Paridae
FdChaux	2015	17.04.2015	106	15:30:00	MarshTit	39	0	15	BG	Paridae
FdChaux	2015	10.04.2015	99	08:38:00	MarshTit	11	0	6	YB	Paridae
FdChaux	2015	08.04.2015	97	09:38:00	MarshTit	50	32	8	HL	Paridae
FdChaux	2015	18.03.2015	76	10:24:00	MarshTit	40	17	9	HL	Paridae
FdChaux	2015	08.04.2015	97	10:25:00	MarshTit	25	19	12	HL	Paridae
FdChaux	2015	23.03.2015	81	09:52:00	Blackbird	26	24	6	HL	Turdidae
FdChaux	2015	23.03.2015	81	10:10:00	CommonChaffinch	52	37	7	YB	Fringillidae
FdChaux	2015	19.03.2015	77	09:12:00	EurasianNuthatch	39	0	20	JV	Sittidae
FdChaux	2015	07.04.2015	96	10:09:00	EurasianNuthatch	42	24	9	JV	Sittidae
FdChaux	2015	24.03.2015	82	09:22:00	EurasianNuthatch	35	3	4	BG	Sittidae
FdChaux	2015	24.03.2015	82	09:22:00	EurasianNuthatch	24	20	14	BG	Sittidae
FdChaux	2015	24.03.2015	82	10:39:00	EurasianNuthatch	38	0	16	BG	Sittidae
FdChaux	2015	19.03.2015	77	08:17:00	EurasianNuthatch	23	20	15	JV	Sittidae
FdChaux	2015	19.03.2015	77	08:17:00	EurasianNuthatch	23	20	10	JV	Sittidae
FdChaux	2015	09.04.2015	98	08:15:00	EurasianNuthatch	26	13	15	HL	Sittidae
FdChaux	2015	19.03.2015	77	09:12:00	EurasianNuthatch	27	12	4	JV	Sittidae
FdChaux	2015	07.04.2015	96	11:15:00	WinterWren	23	2	0	JV	Troglodytidae
FdChaux	2015	09.04.2015	98	10:07:00	WinterWren	23	17	1	HL	Troglodytidae
FdChaux	2015	09.04.2015	98	10:07:00	WinterWren	16	10	6	HL	Troglodytidae
FdChaux	2015	08.04.2015	97	09:38:00	WinterWren	30	26	0	HL	Troglodytidae
FdChaux	2015	19.03.2015	77	08:17:00	WinterWren	17	6	0.5	JV	Troglodytidae
FdChaux	2015	18.03.2015	76	10:24:00	WinterWren	50	22	5	HL	Troglodytidae
FdChaux	2015	20.03.2015	78	09:34:00	WinterWren	23	10	0	YB	Troglodytidae
FdChaux	2015	23.03.2015	81	10:10:00	CommonChaffinch	30	24	0	YB	Fringillidae
FdChaux	2015	23.03.2015	81	10:10:00	CommonChaffinch	45	41	8	YB	Fringillidae
FdChaux	2015	10.04.2015	99	09:04:00	Blackbird	99	96	0	YB	Turdidae
FdChaux	2015	08.04.2015	97	10:25:00	Blackbird	73	36	0	HL	Turdidae
FdChaux	2015	24.03.2015	82	09:22:00	Blackbird	17	14	3	BG	Turdidae
FdChaux	2015	18.04.2015	107	08:15:00	Blackbird	30	25	0	HL	Turdidae
FdChaux	2015	18.04.2015	107	08:15:00	Blackbird	63	58	0	HL	Turdidae
FdChaux	2015	09.04.2015	98	10:07:00	Blackbird	65	63	0	HL	Turdidae
FdChaux	2015	18.03.2015	76	10:24:00	Blackbird	55	52	0	HL	Turdidae
FdChaux	2015	13.03.2015	71	08:28:00	Blackbird	73	44	0	YB	Turdidae
FdChaux	2015	18.03.2015	76	09:15:00	Blackbird	68	60	0	YB	Turdidae
FdChaux	2015	19.03.2015	77	09:15:00	Blackbird	60	54	0	YB	Turdidae
FdChaux	2015	23.03.2015	81	10:10:00	WinterWren	24	17	6	YB	Troglodytidae
FdChaux	2015	10.04.2015	99	09:04:00	SongThrush	38	17	16	YB	Turdidae
FdChaux	2015	09.04.2015	98	08:15:00	SongThrush	90	30	35	HL	Turdidae
FdChaux	2015	09.04.2015	98	09:45:00	SongThrush	57	15	21	YB	Turdidae
FdChaux	2015	09.04.2015	98	10:07:00	SongThrush	15	13	2	HL	Turdidae
FdChaux	2015	23.03.2015	81	10:44:00	CommonChaffinch	27	24	0	YB	Fringillidae
